# Supplementary material for: Early Vascular Developmental Toxicity and Underlying Mechanisms of 1-Bromo-3,6-dichlorocarbazole (1-B-36-CCZ) in Zebrafish Larvae
Source: Biology (Basel). 2025 Jun 6;14(6):659. doi: 10.3390/biology14060659 (PMC12189126; doi:10.3390/biology14060659)
Supplement: Supplementary file 1 [file biology-14-00659-s001.zip]

Archive with 1 entries (1 files):
- biology-3641859-supplementary.pdf
